# Supplementary material for: Inference of Significant Microbial Interactions From Longitudinal Metagenomics Data
Source: Front Microbiol. 2018 Oct 16;9:2319. doi: 10.3389/fmicb.2018.02319 (PMC6198172; doi:10.3389/fmicb.2018.02319)
Supplement: Supplementary Table S1 — Sensitivity analysis of the number of bootstrap samples and the size of training dataset. The strengths of significant interactions within a cheese microbial community (Mounier et al., 2008), resulted from 100 to 1,000 bootstraps with one-sample t-test P(aij ≠ 0) > 95%. Fifty to ninety percent of the whole data set was randomly selected for training the gLV model. [file Table_1.XLSX]

## Sheet: Training with 50% data
Unilateral interactions	Dh-C	-5.5	-3.8	-4.4	-3.7	-3.5	-3.5	-3.7	-3.7	-3.8	-4
	GC-C				4.5	4.8	4.8	4.4	5.5	5.5	5.4
	Ls-C
	Yl-C	20
	C-Dh
	Gc-Dh
	Ls-Dh
	Yl-Dh
	C-Gc								-0.15	-0.14	-0.13
	Dh-Gc							0.26	0.23	0.24	0.21
	Ls-Gc
	Yl-Gc
	C-Ls
	Dh-Ls
	Gc-Ls
	Yl-Ls
	C-Yl						-0.39	-0.35	-0.38	-0.4	-0.33
	Dh-Yl
	Gc-Yl
	Ls-Yl
		100	200	300	400	500	600	700	800	900	1000
		Number of bootstraps

## Sheet: Training with 60%
Unilateral interactions	Dh-C		-4.4	-4.5	-4.6	-4.3	-4.1	-4	-4.1	-3.9	-3.9
	GC-C		4.7	4.8	5	5.5	5.8	5.6	5.5	5.7	6.2
	Ls-C						-0.91	-1	-1	-0.94	-0.84
	Yl-C			11	9.7	0.46
	C-Dh						0.041	0.037	0.034	0.035	0.035
	Gc-Dh
	Ls-Dh
	Yl-Dh
	C-Gc									-0.062	-0.063
	Dh-Gc			0.47	0.41		0.36	0.41	0.44	0.5	0.47
	Ls-Gc										-1.1
	Yl-Gc
	C-Ls
	Dh-Ls
	Gc-Ls
	Yl-Ls
	C-Yl					-0.21	-0.21	-0.22	-0.21	-0.22	-0.23
	Dh-Yl
	Gc-Yl									-0.58	-0.53
	Ls-Yl						-0.21	1.2	1	1.3	1.4
		100	200	300	400	500	600	700	800	900	1000
		Number of bootstraps

## Sheet: Training with 70%
Unilateral interactions	Dh-C	-4.8	-3.8	-4.1	-3.9	-3.9	-4.2	-4.2	-4	-4.1	-4.2
	GC-C		4.4	4.3	4.8	4.3	4.5	4.8	3.8	4	3.9
	Ls-C		-2	-2	-2	-2.2	-2.2	-2.1	-2.1	-1.9	-1.9
	Yl-C					7.7	8.2	7.7	9.2	9.4	9.7
	C-Dh
	Gc-Dh
	Ls-Dh
	Yl-Dh
	C-Gc		-0.26	-0.25	-0.19	-0.17	-0.17	-0.16	-0.15	-0.16	-0.16
	Dh-Gc		0.2	0.22	0.23	0.28	0.26	0.38	0.35	0.36	0.34
	Ls-Gc									-0.95	-1.1
	Yl-Gc
	C-Ls					0.13	0.15	0.14	0.13	0.14	0.13
	Dh-Ls						-0.51	-0.51	-0.59	-0.57	-0.67
	Gc-Ls								0.63	0.67	0.71
	Yl-Ls
	C-Yl				-0.25	-0.19	-0.22	-0.23	-0.22	-0.23	-0.22
	Dh-Yl
	Gc-Yl
	Ls-Yl				1.2	1.1	1.1	1	0.88	0.9	0.87
		100	200	300	400	500	600	700	800	900	1000
		Number of bootstraps

## Sheet: Training with 80%
Unilateral interactions	Dh-C	-4.5	-4.1	-4.7	-4.5	-4.4	-4.5	-4.3	-4.2	-4.3	-4.3
	GC-C		3.5	3.1	4	3.6	3.5	3.4	3.1	3	3
	Ls-C		-2.3	-2.4	-2.1	-2.1	-2	-2.1	-2.1	-2.2	-2.2
	Yl-C			12	9.8	10	11	10	10	11	11
	C-Dh
	Gc-Dh								-4	-3.6	-3
	Ls-Dh			1.9	1.8	2	1.8	1.8	1.6	1.7	1.7
	Yl-Dh								5.5	4.9	4.3
	C-Gc			-0.06	-0.068	-0.084	-0.083	-0.092	-0.082	-0.091	-0.11
	Dh-Gc		0.45	0.31	0.29	0.34	0.39	0.47	0.56	0.54	0.51
	Ls-Gc				-1	-0.89	-0.82	-0.74	-0.88	-0.82	-0.76
	Yl-Gc
	C-Ls
	Dh-Ls			-1.5	-1.3	-1.2	-1.2	-1.2	-1	-1.1	-1.1
	Gc-Ls						0.96	1	0.94	0.96	0.85
	Yl-Ls
	C-Yl					-0.13	-0.13	-0.13	-0.14	-0.13	-0.13
	Dh-Yl								0.23	0.2	0.19
	Gc-Yl
	Ls-Yl										0.64
		100	200	300	400	500	600	700	800	900	1000
		Number of bootstraps

## Sheet: Training with 90%
Unilateral interactions	Dh-C	-5.6	-5.8	-5.2	-5.5	-5.3	-5.3	-5.4	-5.3	-5.2	-4.7
	GC-C		4.1	3.8	2.8	2.4	2.2	2	2.2	2.3	2.1
	Ls-C		-1.9	-2.9	-3.2	-3.4	-3.5	-3.3	-3.4	-3.4	-3.4
	Yl-C	15	17	14	16	16	16	17	15	15	14
	C-Dh
	Gc-Dh
	Ls-Dh			1.4	1.8	2.2	2.5	2.5	2.5	2.5	2.6
	Yl-Dh
	C-Gc				-0.1	-0.096	-0.11	-0.11	-0.098	-0.094	-0.11
	Dh-Gc	0.42	0.43	0.33	0.32	0.29	0.26	0.3	0.27	0.27	0.26
	Ls-Gc										-0.54
	Yl-Gc										0.16
	C-Ls			0.25	0.23	0.26	0.27	0.27	0.26	0.29	0.29
	Dh-Ls			-1.3	-1.6	-1.8	-1.9	-1.8	-1.8	-1.8	-1.9
	Gc-Ls					1.9	1.8	1.8	2.1	2.1	2.2
	Yl-Ls
	C-Yl									-0.081	-0.08
	Dh-Yl
	Gc-Yl
	Ls-Yl
		100	200	300	400	500	600	700	800	900	1000
		Number of bootstraps
