# Supplementary material for: Inference of Significant Microbial Interactions From Longitudinal Metagenomics Data
Source: Front Microbiol. 2018 Oct 16;9:2319. doi: 10.3389/fmicb.2018.02319 (PMC6198172; doi:10.3389/fmicb.2018.02319)
Supplement: Supplementary Table S2 — Comparisons of microbial interactions inferred from our proposed procedure and those resulted from MetaMIS. [file Table_2.XLSX]

## Sheet: Supplementary_Table_S2
Source	Target	Strength_MetaMIS	Our procedure (taining with 80% of the dataset)
C	D	0.443149	Not significant
C	L	1.07344	Not significant
C	G	-0.882228	-0.08375
C	Y	1.75229	-0.131667
D	C	-2.55885	-4.38
D	L	-1.0684	-1.2
D	G	1.93256	0.428889
D	Y	2.81259	0.206667
L	C	-0.423896	-2.16667
L	D	1.16237	1.7875
L	G	-0.703119	-0.844286
L	Y	1.34973	0.64
G	C	2.81112	3.35556
G	D	-3.37827	-3.53333
G	L	5.69505	0.942
G	Y	4.50828	Not significant
Y	C	1.64338	10.6
Y	D	0.350474	4.9
Y	L	-4.30127	Not significant
Y	G	12.0866	Not significant
