# Supplementary material for: Inference of Significant Microbial Interactions From Longitudinal Metagenomics Data
Source: Front Microbiol. 2018 Oct 16;9:2319. doi: 10.3389/fmicb.2018.02319 (PMC6198172; doi:10.3389/fmicb.2018.02319)
Supplement: Supplementary Table S3 — The strengths of significant gut microbial interactions (class level) for the health children and the T1D progressors (Kostic et al., 2015), resulted from 1,000 bootstraps with one-sample t-test P(aij ≠ 0) > 95%. Eighty percent of the whole data set was randomly selected for training the gLV model. [file Table_3.XLSX]

## Sheet: Training 80% data
		Control 0-1 year	Control 0-2 years	Control 0-3 years	Case 0-1 year	Case 0-2 year	Case 0-3 years
Unilateral interactions	Bi->A		0.053				-0.0012
	Ba->A		-0.21	-0.034
	C->A		-0.031	-0.089
	G->A		0.05	0.011			-0.00096
	A->Bi
	Ba->Bi
	C->Bi
	G->Bi
	A->Ba	-0.0047	-0.026	-0.2		-0.023	-0.024
	Bi->Ba		0.033	-0.061	-0.073	-0.077	-0.05
	C->Ba		0.00034	0.0063		0.0036	0.00097
	G->Ba		0.032		-0.26	-0.063	-0.049
	A->C
	Bi->C	-1.5		-0.084			0.0047
	Ba->C			-0.013	-0.042
	G->C	-0.42	-0.022	-0.093	-0.63		0.0055
	A->G		-0.017			0.00047
	Bi->G		0.072
	Ba->G		-0.031	-0.017		-0.0029
	C->G		-0.0028	0.0039
