# Supplementary material for: Inference of Significant Microbial Interactions From Longitudinal Metagenomics Data
Source: Front Microbiol. 2018 Oct 16;9:2319. doi: 10.3389/fmicb.2018.02319 (PMC6198172; doi:10.3389/fmicb.2018.02319)
Supplement: Supplementary Data 1 — Cell counts of the cheese microbial community (Mounier et al., 2008). Abbreviations in the table: D, D. Hansenii; Y, Y. Lipolytica; G, G. Candidum; L, Leucobacter sp.; C, sum of Arthrobacter arilaitensis, Hafnia alvei, Corynebacterium casei, Brevibacterium aurantiacum, and Staphylococcus xylosus. [file Data_Sheet_1.CSV]

time	C	D	G	L	Y
0	3213973.222	11250.06718	3527.230214	553080.6467	10140.81533
1	2916008.14	102305.973	2293.537102	438355.9674	69519.27959
2	3904354.976	1670214.605	2690.405679	645797.1945	728363.5064
3	3213973.222	11641437.24	181074.0836	532061.1368	1398778.628
4	3213973.222	23245379.14	4282043.935	532061.1368	2208663.504
5	3659150.582	33732832.12	12500368.42	226865.9045	5689324.812
6	3904354.976	31985304.9	19174297.75	309303.3437	17252105.49
7	27328746.87	32847449.23	34543317.07	574930.5483	14655205.17
8	87833860.62	29532283.58	37388170.71	3989895.655	25520112.88
9	403305182.7	31985304.9	50149970.4	3162277.66	28144446.56
10	614797926.4	20899313.13	48754648.87	27689026.82	33131638.57
11	1102182525	17348979.23	61982609.6	55615046.93	41632567.8
12	1475754394	10466512.1	51303084.02	95668558.67	59607875.6
13	1574646597	7406908.232	66995336.22	261980659.5	85344215.18
14	3542385121	4970151.613	41287823.26	568601095.4	54049729.15
15	3779764911	7212499.715	61653744.31	1234088070	114473366
16	5060871986	4712673.225	61567580.09	1234088070	88174728.28
17	5227690395	2843121.241	52347602.02	4607459623	130432138.6
18	4743035094	4468533.488	52277310.69	745754966	153544695.7
19	4165990833	2625076.197	53627662.43	2384535794	180752794.4
20	4445159246	3424943.922	61240916.85	2478738823	276245713
21	4743035094	1715234.218	61240916.85	9254354975	134758030.8
